# Supplementary material for: Hsa_circ_0062682 Promotes Serine Metabolism and Tumor Growth in Colorectal Cancer by Regulating the miR-940/PHGDH Axis
Source: Front Cell Dev Biol. 2021 Dec 8;9:770006. doi: 10.3389/fcell.2021.770006 (PMC8692793; doi:10.3389/fcell.2021.770006)
Supplement: Supplementary file 1 [file Table2.xlsx]

## Sheet: Supplementary Table 2
Description	ID	Sequence (5'-3')
Expression	circ_0062682-F	TGTCCTCCACCATGAAGACC
	circ_0062682-R	CTGTCCCAGCTGAACCGC
	TPST2-F	AGTCCTCGGTCTACCTGTCG
	TPST2-R	GGCGTACATCACCTCGATGG
	PHGDH-F	ACGTGTTTACGGAAGAGCCG
	PHGDH-R	CCCTTCACCATGTCCACGAA
	miR-940-RT	CTCAACTGGTGTCGTGGAGTCGGCAATTCAGTTGAGGGGGAGCG
	miR-940-F	ACACTCCAGCTGGGAAGGCAGGGCCCC
	U6-F	CTCGCTTCGGCAGCACA
	U6-R	AACGCTTCACGAATTTGCGT
	URP	TGGTGTCGTGGAGTCG
	β-actin-F	AGTGTGACGTGGACATCCGCAAAG
	β-actin-R	ATCCACATCTGCTGGAAGGTGGAC
oligonucleotide	circ_0062682_shRNA#1_F	CCGGCCCTGTCCAAATGTGAGCCTGCTCGAGCAGGCTCACATTTGGACAGGGTTTTTG
	circ_0062682_shRNA#1_R	AATTCAAAAACCCTGTCCAAATGTGAGCCTGCTCGAGCAGGCTCACATTTGGACAGGG
	circ_0062682_shRNA#2_F	CCGGTGTCTCCCTGTCCAAATGTGACTCGAGTCACATTTGGACAGGGAGACATTTTTG
	circ_0062682_shRNA#2_R	AATTCAAAAATGTCTCCCTGTCCAAATGTGACTCGAGTCACATTTGGACAGGGAGACA
	si-NC	UUCUCCGAACGUGUCACGUTT
	si-hsa_circ_0062682-1	GUCUCCCUGUCCAAAUGUGTT
	si-hsa_circ_0062682-2	CCCUGUCCAAAUGUGAGCCTT
	miR-NC	UUCUCCGAACGUGUCACGUTT
	hsa-miR-940 mimics	AAGGCAGGGCCCCCGCUCCCC
	hsa-miR-940 inhibitors	GGGGAGCGGGGGCCCUGCCUU
Luciferase	mRNA-F	GCCGCCAGTGTGCTGGAATTCTCAGGCCAGAAGTGCCTCTC
	mRNA-R	ATAGGGCCCTCTAGAGGATCCTTGGGGGTAGGCTCTTTATTAGAC
	mRNA-mut-F	TCGTCACTGGTCGGACGGACTGGGGCTTTTCTGAAGAAACC
	mRNA-mut-R	CGTCCGACCAGTGACGAGGAAGGTTAGAAGTGGAACTGGAAGGC
	circ1-F	GCCGCCAGTGTGCTGGAATTCATGTGAGCCTGGCGGGCT
	circ1-R	ATAGGGCCCTCTAGAGGATCCCGCCAGCACCAGGACCAG
	circ2-F	GCCGCCAGTGTGCTGGAATTCGTGACTGCCTCACCAAGTGGA
	circ2-R	ATAGGGCCCTCTAGAGGATCCAGTCGAGGATGAGCTTGAGTGAG
	circ1-mut-F	AGGCCAGGCCTAGGGACGGACCGGCCCAGCATGCGCCTG
	circ1-mut-R	GTCCCTAGGCCTGGCCTGAGGGCCCGCTTCTGGGGCT
	circ2-mut-F	AAGGAGAAGTGGGACGGAGTGTACTACGAGCAGCTGGTGCT
	circ2-mut-R	CCGTCCCACTTCTCCTTGCACCTCCATGCACTGGGCG
Vector	pLUC	/
	pLKO.1	/
	pCDNA3.1	/
	pLKO.1-sh-circ_0062682-1	Cloned in this paper
	pLKO.1-sh-circ_0062682-2	Cloned in this paper
	pLUC-circ_0062682-Wild type	Cloned in this paper
	pLUC-circ_0062682-Mutant	Cloned in this paper
	pLUC-PHGDH-Wild type	Cloned in this paper
	pLUC-PHGDH-Mutant	Cloned in this paper
	pCDNA3.1-PHGDH-FLAG	Thanks Dr. Wang, https://doi.org/10.1016/j.celrep.2020.108021 l
